# Supplementary material for: A revision of the fern genus Oleandra (Oleandraceae) in Asia
Source: PhytoKeys. 2012 Apr 6;(11):1–37. doi: 10.3897/phytokeys.11.2955 (PMC3332033; doi:10.3897/phytokeys.11.2955)
Supplement: XML Treatment for Oleandra sibbaldii [file phytokeys.11.2955-treatment6.xml]

<!DOCTYPE tp:taxon-treatment
  PUBLIC "-//TaxonX//DTD Taxonomic Treatment Publishing DTD v0 20100105//EN" "tax-treatment-NSO.dtd">
<tp:taxon-treatment xmlns:tp="http://www.plazi.org/taxpub"><tp:treatment-meta><mixed-citation publication-type="journal"><person-group><name><surname>Hovenkamp</surname><given-names>Peter H.</given-names></name><name><surname>Ho</surname><given-names>Boon-Chuan</given-names></name></person-group><article-title>A revision of the fern genus 
                    <italic>Oleandra</italic>  (Oleandraceae) in Asia
                </article-title><source>PhytoKeys</source><day>6</day><month>4</month><year>2012</year><volume>2012</volume><issue>11</issue><fpage>1</fpage><lpage>37</lpage><pub-id pub-id-type="doi">10.3897/phytokeys.11.2955</pub-id></mixed-citation></tp:treatment-meta><tp:nomenclature><label>5.</label><tp:taxon-name>
                        <tp:taxon-name-part taxon-name-part-type="genus">Oleandra</tp:taxon-name-part>
                        <tp:taxon-name-part taxon-name-part-type="species">sibbaldii</tp:taxon-name-part>
                    <object-id xmlns:xlink="http://www.w3.org/1999/xlink" xlink:type="simple">http://species-id.net/wiki/Oleandra_sibbaldii</object-id>
                    </tp:taxon-name><xref ref-type="fig" rid="F9">Map 4</xref><tp:nomenclature-citation-list><tp:nomenclature-citation><tp:taxon-name>Oleandra sibbaldii</tp:taxon-name><comment> Grev., Ann.and Mag.Nat.Hist.Ser.2 1: 327. 1848. Copel., Bull. Bernice P. Bishop Mus. 93: 61. 1932. Philipp. J. Sci. 73: 346. 1940. C.Chr., Bull. Bernice P. Bishop Mus. 177 47. 1943. Copel., Fern Flora of the Philippines: 183. 1958. Brownlie, The Pteridophyte Flora of Fiji: 157. 1977. M.Kato, J. Fac. Sci. Univ. Tokyo, Sect. 3, Bot. 14: 239. 1989. R.M.Tryon, Rhodora 102: 436, fig. 7. 2001. <italic><tp:taxon-name>Oleandra cumingii</tp:taxon-name></italic> var. <italic>sibbaldii</italic> Baker, Syn. Fil. (Hooker &amp; Baker): 303. 1868. Type: FRENCH POLYNESIA. Tahiti: Sibbald s.n. (holotype: E, barcode E00417634, not seen).</comment></tp:nomenclature-citation><tp:nomenclature-citation><tp:taxon-name>Oleandra tricholepis</tp:taxon-name><comment> Kunze, Kunze, Bot. Zeitung (Berlin) 9: 349. 1851. Type. INDONESIA. Bornea: Hupe s.n. (holotype: LZ, probably destroyed).</comment></tp:nomenclature-citation><tp:nomenclature-citation><tp:taxon-name>Oleandra whitmeei</tp:taxon-name><comment> Baker, J. Bot. 5: 11. 1876. (“<italic>whitmei</italic>”). <italic><tp:taxon-name>Oleandra whitmeei</tp:taxon-name></italic> Copel., Polypod. Phil. Isl.: 49. 1905. Copel., Bull. Bernice P. Bishop Mus. 59 87. 1929. Type. SAMOA. Savai’i : Whitmee &amp; Powell s.n. (holotype: K).</comment></tp:nomenclature-citation><tp:nomenclature-citation><tp:taxon-name>Oleandra gracilis</tp:taxon-name><comment> Copel., Univ. Calif. Publ. Bot. 12: 397, pl. 52b. 1931. Copel.Philipp. J. Sci. 73: 347. 1940. Type: PAPUA NEW GUINEA. New Guinea: Keysser 74 (holotype: UC).</comment></tp:nomenclature-citation><tp:nomenclature-citation><tp:taxon-name>Oleandra crassipes</tp:taxon-name><comment> Copel., Philipp. J. Sci. 73: 347, Pl. 2. 1940. Type: INDONESIA. New Guinea: Bernhard camp, Brass 12109 (holotype: UC; isotypes: BO, L).</comment></tp:nomenclature-citation></tp:nomenclature-citation-list></tp:nomenclature><tp:treatment-sec sec-type="Description"><title>Description. </title><p><italic>Rhizome</italic> long-creeping or pendulous, sparsely branching, 1.5–4.5 mm thick, very strongly white waxy, in cross-section without or with few scattered sclerified strands, phyllopodia scattered, (0.3–)0.8–4.0(–5.7) cm long, roots with distinct unbranched parts. <italic>Scales</italic> deciduous, exposing the rhizome in older parts, peltate, (3–)5–15(–18) × (0.3–)0.4–0.9(–1.2) mm, usually widest above the attachment, squarrose, reddish brown, margin entire or more or less densely set with sessile glands, acumen attenuated, long filiform apex. <italic>Fronds</italic> monomorphic; stipe (0.3–)0.5–3.5(–4.5) cm long, often with dark coloration on abaxial side; lamina to (4.5–)15–40(–58) × 1–4(–6) cm, widest in middle part, base attenuate to cuneate, sometimes rounded, rarely truncate, sometimes asymmetric, apex acuminate or up to 3 cm caudate, texture membranous to coriaceous, both sides sparsely to densely set with catenate hairs to c. 0.5 mm long; costa on lower surface often with dark-coloration, on both surfaces with scales, scales on lower surface often abundant, to 6(–11) × 1(–1.2) mm, pale to dark brown, on upper surface scarce, inconspicuous. <italic>Sori</italic> inframedial, leaving a distinct 1–4 mm wide sterile zone between costa and soral zone, sometimes as much as 12 mm from costa, indusium firm, to 1 mm wide, hairy. Sporangial stalk with glands below the sporangium. Spores with an irregular mesh-like network of up to 10 µm high folds, finely papillose with spinules up to ca. 4 × 1 μm, perispore baculate, outer layer much perforated.<!--PageBreak--></p></tp:treatment-sec><tp:treatment-sec sec-type="Distribution"><title>Distribution.</title><p>Eastern Malesia to Pacific Islands. Malaysia: Sabah, Sarawak, Philippines: Mindanao; Indonesia: Sulawesi; Moluccas, Papua; Papua New Guinea; Solomon islands; Vanuatu; Tahiti and Marquesas: Hiva Oa, Nuku Hiva, Tahuata, Ua Huka and Ua Pou; Western Samoa: Savaii; Fiji.</p><fig id="F9" position="float" orientation="portrait"><label>Map 4.</label><caption><p>Distribution of <italic><tp:taxon-name>Oleandra sibbaldii</tp:taxon-name></italic>.</p></caption><graphic xmlns:xlink="http://www.w3.org/1999/xlink" xlink:href="PhytoKeys-011-001-g009.jpg" position="float" orientation="portrait" xlink:type="simple"/></fig></tp:treatment-sec><tp:treatment-sec sec-type="Ecology"><title>Ecology.</title><p>Epiphytic, epilithic, or less commonly terrestrial (most often at elevations over 1500m), commonly collected from mossy forests, climbing or sprawling among bryophytes and other epiphytes, or pendulous from mossy tree branches, to 600 m (Marquesas and Tahiti); or from 1000 to 3000 m (elsewhere).</p></tp:treatment-sec><tp:treatment-sec sec-type="Discussion"><title>Discussion.</title><p><italic><tp:taxon-name>Oleandra sibbaldii</tp:taxon-name></italic> is common on New Guinea, but appears to be much sparser towards the periphery of the distribution area.</p><p>The dark colour on the abaxial surface of the costa is often very conspicuous, extending on the stipe, thus rendering the stipe conspicuously bicolorous.</p></tp:treatment-sec></tp:taxon-treatment>
