# Supplementary material for: A revision of the fern genus Oleandra (Oleandraceae) in Asia
Source: PhytoKeys. 2012 Apr 6;(11):1–37. doi: 10.3897/phytokeys.11.2955 (PMC3332033; doi:10.3897/phytokeys.11.2955)
Supplement: XML Treatment for Oleandra undulata [file phytokeys.11.2955-treatment7.xml]

<!DOCTYPE tp:taxon-treatment
  PUBLIC "-//TaxonX//DTD Taxonomic Treatment Publishing DTD v0 20100105//EN" "tax-treatment-NSO.dtd">
<tp:taxon-treatment xmlns:tp="http://www.plazi.org/taxpub"><tp:treatment-meta><mixed-citation publication-type="journal"><person-group><name><surname>Hovenkamp</surname><given-names>Peter H.</given-names></name><name><surname>Ho</surname><given-names>Boon-Chuan</given-names></name></person-group><article-title>A revision of the fern genus 
                    <italic>Oleandra</italic>  (Oleandraceae) in Asia
                </article-title><source>PhytoKeys</source><day>6</day><month>4</month><year>2012</year><volume>2012</volume><issue>11</issue><fpage>1</fpage><lpage>37</lpage><pub-id pub-id-type="doi">10.3897/phytokeys.11.2955</pub-id></mixed-citation></tp:treatment-meta><tp:nomenclature><label>6.</label><tp:taxon-name>
                        <tp:taxon-name-part taxon-name-part-type="genus">Oleandra</tp:taxon-name-part>
                        <tp:taxon-name-part taxon-name-part-type="species">undulata</tp:taxon-name-part>
                    <object-id xmlns:xlink="http://www.w3.org/1999/xlink" xlink:type="simple">http://species-id.net/wiki/Oleandra_undulata</object-id>
                    </tp:taxon-name><xref ref-type="fig" rid="F6">Map 2</xref><tp:nomenclature-citation-list><tp:nomenclature-citation><tp:taxon-name>Oleandra undulata</tp:taxon-name><comment> Ching, Lingnan Sci. J. 12: 565. 1933. Holttum, Rev. Fl. Mal. 2: 384. 1954. Ching, Fl. Reipubl. Popularis Sin. 2: 322. 1959. X.C.Zhang, Ching Mem. Vol.: 92. 1999. R.M.Tryon, Rhodora 102: 346, fig. 6. 2001. <italic><tp:taxon-name>Polypodium undulatum</tp:taxon-name></italic> Willd., Sp. Pl., ed. 4 [Willdenow] 5: 155. 1810. Type: INDIA. Tranquebar: Klein 887 (holotype: B - Willdenow 19616 -01 0).</comment></tp:nomenclature-citation><tp:nomenclature-citation><tp:taxon-name>Oleandra pubescens</tp:taxon-name><comment> Copel., Univ. Calif. Publ. Bot. 12: 397, Pl. 52A. 1931. Type: THAILAND. Eryl Smith 1072 (holotype: UC*).</comment></tp:nomenclature-citation></tp:nomenclature-citation-list></tp:nomenclature><tp:treatment-sec sec-type="Description"><title>Description. </title><p><italic>Rhizome</italic> short-creeping, little branching, 5–6 mm thick (3–5 when dry), not white waxy, in cross-section with many scattered sclerified strands; phyllopodia irregularly scattered, close together or distant, 2–8 cm long, roots scattered, without distinct unbranched parts. <italic>Scales</italic> persistently covering the rhizome, peltate, 3–5 ×1–1.6 mm, slightly spreading, acumen brown, with sparsely ciliate margin, apex short, wide. <italic>Fronds</italic> monomorphic; stipe 3–15 cm long, without dark coloration, articulation at <!--PageBreak-->1/5–1/2 from base; lamina to 60 × 1–5.5 cm, widest in middle part, base truncate or cuneate to gradually narrowed, apex acute to narrow-acuminate, texture herbaceous, upper surface glabrous or sparsely, lower surface more densely set with usually acicular, sometimes slightly catenate hairs to c. 0.5–1.0 mm long; costa on lower surface without dark coloration, without scales. <italic>Sori</italic> close to costa or leaving a distinct 1–6 mm wide sterile zone between costa and soral zone, indusium firm, to 2 mm wide, hairy. Sporangial stalk without glands below the sporangium. Spores finely papillose and coarsely ridged, perispore baculate, outer layer not perforated.</p></tp:treatment-sec><tp:treatment-sec sec-type="Distribution"><title>Distribution.</title><p>Burma, Laos, Thailand, China: Yunnan. Mostly below 1000 m.</p></tp:treatment-sec><tp:treatment-sec sec-type="Ecology"><title>Ecology.</title><p>In open or deciduous forests, often disturbed; terrestrial or epilithic, rhizome subterraneous, on rocks or in crevices, mostly on granite.</p></tp:treatment-sec><tp:treatment-sec sec-type="Discussion"><title>Discussion.</title><p><italic><tp:taxon-name>Oleandra undulata</tp:taxon-name></italic> can be difficult to distinguish from <italic><tp:taxon-name>Oleandra cumingii</tp:taxon-name></italic>. In addition to the differences listed under that species, subterraneous growth of the rhizome may be characteristic for <italic><tp:taxon-name>Oleandra undulata</tp:taxon-name></italic>, but field observations are lacking for many specimens.</p></tp:treatment-sec><tp:treatment-sec><!--Section generated to contain objects referenced in tp:taxon-treatment.--><fig id="F6" position="float" orientation="portrait"><label>Map 2.</label><caption><p>Distribution of <italic><tp:taxon-name>Oleandra cumingii</tp:taxon-name></italic> (squares), <italic><tp:taxon-name>Oleandra undulata</tp:taxon-name></italic> (triangles), <italic><tp:taxon-name>Oleandra wallichii</tp:taxon-name></italic> (circles).</p></caption><graphic xmlns:xlink="http://www.w3.org/1999/xlink" xlink:href="PhytoKeys-011-001-g006.jpg" position="float" orientation="portrait" xlink:type="simple"/></fig></tp:treatment-sec></tp:taxon-treatment>
