# Supplementary material for: A revision of the fern genus Oleandra (Oleandraceae) in Asia
Source: PhytoKeys. 2012 Apr 6;(11):1–37. doi: 10.3897/phytokeys.11.2955 (PMC3332033; doi:10.3897/phytokeys.11.2955)
Supplement: XML Treatment for Oleandra vulpina [file phytokeys.11.2955-treatment8.xml]

<!DOCTYPE tp:taxon-treatment
  PUBLIC "-//TaxonX//DTD Taxonomic Treatment Publishing DTD v0 20100105//EN" "tax-treatment-NSO.dtd">
<tp:taxon-treatment xmlns:tp="http://www.plazi.org/taxpub"><tp:treatment-meta><mixed-citation publication-type="journal"><person-group><name><surname>Hovenkamp</surname><given-names>Peter H.</given-names></name><name><surname>Ho</surname><given-names>Boon-Chuan</given-names></name></person-group><article-title>A revision of the fern genus 
                    <italic>Oleandra</italic>  (Oleandraceae) in Asia
                </article-title><source>PhytoKeys</source><day>6</day><month>4</month><year>2012</year><volume>2012</volume><issue>11</issue><fpage>1</fpage><lpage>37</lpage><pub-id pub-id-type="doi">10.3897/phytokeys.11.2955</pub-id></mixed-citation></tp:treatment-meta><tp:nomenclature><label>7.</label><tp:taxon-name>
                        <tp:taxon-name-part taxon-name-part-type="genus">Oleandra</tp:taxon-name-part>
                        <tp:taxon-name-part taxon-name-part-type="species">vulpina</tp:taxon-name-part>
                    <object-id xmlns:xlink="http://www.w3.org/1999/xlink" xlink:type="simple">http://species-id.net/wiki/Oleandra_vulpina</object-id>
                    </tp:taxon-name><xref ref-type="fig" rid="F10">Map 5</xref><tp:nomenclature-citation-list><tp:nomenclature-citation><tp:taxon-name>Oleandra vulpina</tp:taxon-name><comment> C.Chr., Dansk Bot. Ark. 9 68. 1937. Type. PAPUA NEW GUINEA. New Guinea: Ledermann 7652 (holotype: BM).</comment></tp:nomenclature-citation></tp:nomenclature-citation-list></tp:nomenclature><tp:treatment-sec sec-type="Description"><title>Description. </title><p><italic>Rhizome</italic> long-creeping, ca. 3 mm thick, not white waxy, sparsely branching, roots with unbranched parts; in cross-section with weakly developed sclerified shealth and few scattered sclerenchyma strands, phyllopodia scattered, 3–6 cm distant, 6–7 mm long. <italic>Scales</italic> scattered, not covering the rhizome, peltate, to 5 × 0.5 mm, appressed at the base, with a narrow squarrose acumen, dark brown near attachment, lighter towards margin, margin densely set with glands and multicellular hairs terminating in a gland. <italic>Fronds</italic> monomorphic; stipes with scales as the rhizome but less dense and with short fine glandular hairs; stipe 2–3 mm long, without dark coloration on abaxial side, bearing short fine glandular hairs; lamina linear-lanceolate, 17.5—20 × 3–4 cm wide, base cuneate, apex short caudate, tips up to 1 cm long, margin undulate, weakly cartilaginous, texture papyraceous, all parts with to 0.5 mm long catenate glandular hairs, or with longer, to 1.5 mm, acicular hairs; costa abaxially without dark coloration, with hairs like the stipe and with small scales; veins terminating in a weakly developed hydathode before the margin. Sporangial stalk with glands below the sporangium. <italic>Sori</italic> in an irregular row 2.5–6 mm from the costa, indusium round-reniform, c. 0.5 mm across, fugacious at very early stage. <italic>Spores</italic> absent.</p></tp:treatment-sec><tp:treatment-sec sec-type="Distribution"><title>Distribution.</title><p>New Guinea, at 975 m.</p><fig id="F10" position="float" orientation="portrait"><label>Map 5.</label><caption><p>Distribution of <italic><tp:taxon-name>Oleandra vulpina</tp:taxon-name></italic> (triangles), <italic><tp:taxon-name>Oleandra werneri</tp:taxon-name></italic> (circles).</p></caption><graphic xmlns:xlink="http://www.w3.org/1999/xlink" xlink:href="PhytoKeys-011-001-g010.jpg" position="float" orientation="portrait" xlink:type="simple"/></fig></tp:treatment-sec><tp:treatment-sec sec-type="Ecology"><title>Ecology.</title><p>Scandent on trunk of Sago palm in garden, or in forest.</p></tp:treatment-sec><tp:treatment-sec sec-type="Vernacular name"><title>Vernacular name.</title><p>Taingelem (Wapi language, Miwaute)<!--PageBreak--></p></tp:treatment-sec><tp:treatment-sec sec-type="Discussion"><title>Discussion.</title><p><italic><tp:taxon-name>Oleandra vulpina</tp:taxon-name></italic> is distinct from <italic><tp:taxon-name>Oleandra sibbaldii</tp:taxon-name></italic> in the rhizome and costa scales. Rhizome scales are darker in colour with pale-coloured margin, long subulate apices, and margin strongly ciliate with glandular hairs. A similar glandular scale indument is found in the American <italic><tp:taxon-name>Oleandra articulata</tp:taxon-name></italic> (Sw). C. Presl, but not in the other Southeast Asian species. The costa scales beneath are small and inconspicuous, narrowly lanceolate. In addition, the rhizome of <italic><tp:taxon-name>Oleandra vulpina</tp:taxon-name></italic> is not glaucous. The indusia are very small and shrivel at a very young stage but are distinct when present and bear numerous setose hairs.</p></tp:treatment-sec></tp:taxon-treatment>
