# Supplementary material for: A revision of the fern genus Oleandra (Oleandraceae) in Asia
Source: PhytoKeys. 2012 Apr 6;(11):1–37. doi: 10.3897/phytokeys.11.2955 (PMC3332033; doi:10.3897/phytokeys.11.2955)
Supplement: XML Treatment for Oleandra wallichii [file phytokeys.11.2955-treatment9.xml]

<!DOCTYPE tp:taxon-treatment
  PUBLIC "-//TaxonX//DTD Taxonomic Treatment Publishing DTD v0 20100105//EN" "tax-treatment-NSO.dtd">
<tp:taxon-treatment xmlns:tp="http://www.plazi.org/taxpub"><tp:treatment-meta><mixed-citation publication-type="journal"><person-group><name><surname>Hovenkamp</surname><given-names>Peter H.</given-names></name><name><surname>Ho</surname><given-names>Boon-Chuan</given-names></name></person-group><article-title>A revision of the fern genus 
                    <italic>Oleandra</italic>  (Oleandraceae) in Asia
                </article-title><source>PhytoKeys</source><day>6</day><month>4</month><year>2012</year><volume>2012</volume><issue>11</issue><fpage>1</fpage><lpage>37</lpage><pub-id pub-id-type="doi">10.3897/phytokeys.11.2955</pub-id></mixed-citation></tp:treatment-meta><tp:nomenclature><label>8.</label><tp:taxon-name>
                        <tp:taxon-name-part taxon-name-part-type="genus">Oleandra</tp:taxon-name-part>
                        <tp:taxon-name-part taxon-name-part-type="species">wallichii</tp:taxon-name-part>
                    <object-id xmlns:xlink="http://www.w3.org/1999/xlink" xlink:type="simple">http://species-id.net/wiki/Oleandra_wallichii</object-id>
                    </tp:taxon-name><xref ref-type="fig" rid="F6">Map 2</xref><tp:nomenclature-citation-list><tp:nomenclature-citation><tp:taxon-name>Oleandra wallichii</tp:taxon-name><comment> C.Presl, Tent. Pterid.: 78. 1836. Fée, Mém. Foug., 5. Gen. Filic.: 304. 1852. Hook., Sp. Fil.: 158. 1862. Ching, Fl. Reipubl. Popularis Sin. 2: 321. 1959. Shieh, DeVol &amp; Kuo in Huang, Fl. Taiwan, ed. 2.: 203, Pl. 83. 1994. X.C.Zhang, Ching Mem. Vol.: 94. 1999. R.M.Tryon, Rhodora 102: 434, fig. 5. 2001. <italic><tp:taxon-name>Aspidium wallichii</tp:taxon-name></italic> Hook., Exot. Fl.: Pl. 5. 1823. Pl. <italic><tp:taxon-name>Neuronia asplenioides</tp:taxon-name></italic> D.Don, Prodr. Fl. Nepal.: 7. 1825., nom. illeg. Type: NEPAL.Wallich s.n. (holotype K; isotypes: BM, PE).</comment></tp:nomenclature-citation><tp:nomenclature-citation><tp:taxon-name>Oleandra wallichii var. lepidota</tp:taxon-name><comment> Christ, Bull. Acad. Int. Geogr. Bot. 15: 140. 1906. Type: CHINA. Western China: Wilson 5246 (holotype P; isotype: K).</comment></tp:nomenclature-citation></tp:nomenclature-citation-list></tp:nomenclature><tp:treatment-sec sec-type="Description"><title>Description. </title><p><italic>Rhizome</italic> creeping, 3–4 mm thick (2–3 when dry), white waxy in the older parts, with long, leafless parts alternating with more or less dense clusters of very short phyllopodia, usually less than 2 (–5) mm high, of which usually only 1–2 bear fronds at the same time, branches usually in opposite pairs; in cross-section with weak sclerenchyma sheath and without sclerified strands, roots scattered, usually with long unbranched parts. Scales persistently covering the rhizome, peltate, 3–7 ×1–1.3 (–1.5) mm, base appressed, with dark center and lighter margin, acumen brown, usually recurved, with ciliate margin, apex twisted and with frizzly cilia. <italic>Fronds</italic> monomorphic; stipe 1–5 cm long, with dark coloration on abaxial side often distinctly bicolorous, with catenate hairs; lamina 13–45 × 2–4.5 cm, base truncate to rounded, apex often abruptly caudate, texture thin-herbaceous, translucent, both surfaces densely set with catenate hairs 0.5–1 mm long; costa on lower surface in basal half of lamina with dark coloration, with copious 2–4 mm long pale scales. <italic>Sori</italic> close to costa, indusium thin, to 1 mm wide, glabrous or hairy. Sporangial stalk without glands below the sporangium. Spores echinate and ridged, perispore solid.</p></tp:treatment-sec><tp:treatment-sec sec-type="Distribution"><title>Distribution.</title><p>Himalayas to Northern Thailand, Yunnan and Taiwan, 1600 to 3600 m. India, Nepal, Bhutan, China (Yunnan, Taiwan), Thailand.</p></tp:treatment-sec><tp:treatment-sec sec-type="Ecology"><title>Ecology. </title><p>Mostly epiphytic, on mossy trunks, also on cliff faces or boulders.</p></tp:treatment-sec><tp:treatment-sec sec-type="Discussion"><title>Discussion.</title><p><italic><tp:taxon-name>Oleandra wallichii</tp:taxon-name></italic> differs from <italic><tp:taxon-name>Oleandra undulata</tp:taxon-name></italic> in the more wide-creeping rhizome that is often distinctly glaucous beneath and between the scales, without sclerenchyma strands; the often conspicuously bicolorous stipe, lamina with usually very distinctly apiculate apex and costa with frequent scales, sori constantly closely costal, with small indusia.</p></tp:treatment-sec><tp:treatment-sec><!--Section generated to contain objects referenced in tp:taxon-treatment.--><fig id="F6" position="float" orientation="portrait"><label>Map 2.</label><caption><p>Distribution of <italic><tp:taxon-name>Oleandra cumingii</tp:taxon-name></italic> (squares), <italic><tp:taxon-name>Oleandra undulata</tp:taxon-name></italic> (triangles), <italic><tp:taxon-name>Oleandra wallichii</tp:taxon-name></italic> (circles).</p></caption><graphic xmlns:xlink="http://www.w3.org/1999/xlink" xlink:href="PhytoKeys-011-001-g006.jpg" position="float" orientation="portrait" xlink:type="simple"/></fig></tp:treatment-sec></tp:taxon-treatment>
